# Supplementary material for: Two distinct Fusarium graminearum populations colonized European wheat in the past two decades
Source: PLoS One. 2023 Dec 28;18(12):e0296302. doi: 10.1371/journal.pone.0296302 (PMC10754465; doi:10.1371/journal.pone.0296302)
Supplement: S1 Table. A — B. Determination of TRI genotypes based on sequence comparisons to refence alleles of NIV, 3-cADON, 15-AcDON and NX-2 genotypes. C. Genomic regions showing genetic signatures of selection in F. graminearum populations. D. Distribution and characteristics of genes differentially conserved among F. graminearum populations. (XLSX) [file pone.0296302.s004.xlsx]

## Sheet: A
S1Table A. List of strains used for WGS analyses and sequencing parameters
Strain code		Fungal collection*	Origin	Year of isolation	Host	Filtered SNP	Sequencing depth	Genome coverage (X)
tree code	original strain code
us2	CBS_119173	CBS-KNAW	Louisiana, USA, North America	2005	wheat	234396	20.4	21.5		Genetic population
us3	CBS_134070	CBS-KNAW	Illinois, Urbana, USA, North America	unknown	Miscanthus giganteus	238367	33.6	41.5		A1
ru13	70725	VIZR	North Ossetia, Russia, Asia	2004	wheat	237656	352.8	484		West European (WE)
un1	CBS_185.32	CBS-KNAW	unknown	1932	corn	237293	31.3	36.6		East European (EE)
un2	CBS_104.09	CBS-KNAW	unknown	1909	unknown	238161	40.3	51.3		Admixed strains
ge3	CS10007	WUR-BU	Dedenbach, Germany, Europe	2007	wheat	238028	30.0	33
ar6	23-4	WUR-BU	T.Lauquen, Argentina, South America	2011	barley	238266	18.7	18.7
ar4	114-2	WUR-BU	Lobería, Argentina, South America	2012	barley	238608	34.9	39.9
sy1	CS3005	unknown	Queensland, Australia, South America	2001	barley	237722	28.7	42.9
ar1	CBS_139514 (3-6)	CBS-KNAW	Tapalqué, Argentina, South America	2010	barley	237282	14.7	16.1
ar3	119-12	WUR-BU	San Cayetano, Argentina, South America	2012	barley	237616	16.4	18.1
ge15	N8 2	DBNP	Germany, Europe	2016	wheat	239754	36.3	39.8
sa1	CBS119799	CBS-KNAW	South Africa, Africa	1987	wheat	238257	83.0	112.9
lu5	09-53b	FCCDERI	Luxembourg, Europe	2009	winter wheat	239845	55.2	65.7
ge19	N53	DBNP	Germany, Europe	2016	wheat	239396	436.6	530.1
ge10	N51	DBNP	Germany, Europe	2016	wheat	238660	12.1	13.6
fr5	Fr1b2	WUR-BU	Lectoure, France, Europe	2007	wheat	238294	82.9	97.3
fr4	Fr10a3	WUR-BU	Lectoure, France, Europe	2007	wheat	239267	66.5	77.8
lu7	237	FCCDERI	Luxembourg, Europe	2007	winter wheat	239016	47.5	57.3
lu9	630	FCCDERI	Luxembourg, Europe	2007	winter wheat	239362	23.8	26.2
fr3	C10b	WUR-BU	Chartres, France, Europe	2002	wheat	239241	55.9	65.8
fr1	C10a	WUR-BU	Chartres, France, Europe	2002	wheat	239213	58.1	67.4
lu2	09-04a	FCCDERI	Luxembourg, Europe	2009	winter wheat	238103	29.9	32.5
lu1	09-03a	FCCDERI	Luxembourg, Europe	2009	winter wheat	238163	46.3	54.9
lu8	321	FCCDERI	Luxembourg, Europe	2007	winter wheat	237951	50.1	60
fr8	S8A	WUR-BU	Cappelle-en-Pévèle, France, Europe	2008	wheat	239343	61.5	71.9
ge18	N4 1	DBNP	Germany, Europe	2016	wheat	239327	40.8	46
ne6	AGV0002B	WUR-BU	Lelystad, Netherlands, Europe	2008	wheat	239137	49.7	58.9
ne4	71E1	WUR-BU	Nagele, Netherlands, Europe	2001	wheat	238313	51.7	60.1
ne2	10F1	WUR-BU	Schoondijke, Netherlands, Europe	2000	wheat	239200	46.2	54.4
ge6	GER_37	WUR-BU	Germany, Europe	1994	unknown	237473	15.5	18.1
ne7	HZ26A	WUR-BU	Zeewolde, Netherlands	2008	wheat	239592	46.0	55.3
ge5	GER_4527b	WUR-BU	Germany, Europe	1987	unknown	238367	31.7	37.9
be1	CBS_128539	CBS-KNAW	Belgium, Europe	2007	wheat	238018	64.3	77.3
ne8	RH14A	WUR-BU	Colijnsplaat, Netherlands, Europe	2008	wheat	239383	45.0	51.9
lu6	09-13a	FCCDERI	Luxembourg, Europe	2009	winter wheat	239497	40.6	46.4
lu3	09-05a	FCCDERI	Luxembourg, Europe	2009	winter wheat	238466	18.4	20.3
fr7	S5A	WUR-BU	Cappelle-en-Pévèle, France, Europe	2008	wheat	238951	64.3	74.9
ge16	N6 2	DBNP	Germany, Europe	2016	wheat	239716	40.6	45.4
ge14	N7 1	DBNP	Germany, Europe	2016	wheat	238752	20.7	22.2
lu4	09-21a	FCCDERI	Luxembourg, Europe	2009	winter wheat	237902	24.5	27.5
ge4	CS9907	WUR-BU	Dedenbach, Germany, Europe	2007	wheat	239159	48.3	57
ge7	GER 74b	WUR-BU	Germany, Europe	2004	unknown	238073	27.4	31.5
fr2	F1B	WUR-BU	Cappelle-en-Pévèle, France, Europe	2008	wheat	239163	63.8	74.9
ge2	FG 08	WUR-BU	Bad Schonborn, Germany, Europe	1987	rye	239185	48.9	54.9
bra1	CML3066	unknown	Rio Grande do Sul state, Brazil, South America	2009	wheat	238189	136.8	158.1
ar5	87-7	WUR-BU	Azul, Argentina, South America	2011	barley	239082	434.0	534.4
it1	ITA 202	FCCDERI	Italy, Europe	2001	unknown	238826	35.5	43.8
it2	ITA 593	FCCDERI	Italy, Europe	1994	unknown	238060	18.0	21.3
it4	ITA 285	FCCDERI	Italy, Europe	1993	unknown	238489	32.7	40.1
it5	ITA 202	FCCDERI	Italy, Europe	1993	unknown	237455	31.2	37.8
it6	ITA 1377	FCCDERI	Italy, Europe	1997	unknown	236988	17.9	21.4
it3	ITA 1606	FCCDERI	Italy, Europe	2001	unknown	238302	25.2	27.5
ru4	58918	VIZR	Krasnodar region, Russia, Europe	2015	wheat	239160	249.6	297.7
ru10	178-7	IN	Moscow region, Russia, Europe	2014	unknown	239429	35.8	41.4
po17	0343	DBNP	Krzemienica, Poland, Europe	2003	wheat	238940	44.7	53.9
is1	TaB10	unknown	Vojvodina, Serbia, Europe	2016	Malus domestica	239149	90.3	107.2
ru3	336-3B	ARRP	Stavropol region, Russia, Europe	2015	wheat	239284	415.3	497.1
ru12	187-2	IN	Moscow region, Russia, Europe	2014	wheat	237827	31.8	36.7
po23	S18-66	DBNP	Wrócikowo, Poland, Europe	2018	soybean	239247	67.8	84.1
ge9	N61	DBNP	Germany, Europe	2016	wheat	239935	47.6	55.3
ru1	St-6	ARRP	Stavropol region, Russia, Europe	2015	wheat	238917	61.9	75.1
po7	03132	DBNP	Lewin Brzeski, Poland, Europe	2003	wheat	239424	36.7	40.4
po9	16-92-z	DBNP	Poland, Europe	2016	wheat	239547	41.7	50
ge1	FG 3211	WUR-BU	Germany, Europe	1992	wheat	239901	49.2	57.7
fr6	L14b	WUR-BU	Lieu, France, Europe	2002	wheat	239705	68.0	80.1
ge13	N10 1	DBNP	Germany, Europe	2016	wheat	239433	23.4	25
ru9	177-5	IN	Moscow region, Russia, Europe	2014	unknown	239382	30.5	34
ru11	17-98	IN	Moscow region, Russia, Europe	2014	wheat	238206	33.8	38.8
po1	04501	DBNP	Martąg, Poland, Europe	2004	wheat	239629	22.0	23.7
ge12	N10 2	DBNP	Germany, Europe	2016	wheat	238640	31.8	34.5
po21	S18-49	DBNP	Wrócikowo, Poland, Europe	2018	soybean	239482	63.0	76.2
po4	0359	DBNP	Martąg, Poland, Europe	2003	wheat	238943	51.6	63.6
ge11	N21	DBNP	Germany, Europe	2016	wheat	239706	31.8	34.6
po22	S18-55	DBNP	Wrócikowo, Poland, Europe	2018	soybean	239660	78.5	93.9
ne1	Fg820	WUR-BU	Zuid Flevoland, Netherlands, Europe	1999	wheat	239709	46.9	54.9
ru8	3-2	IN	Moscow region, Russia, Europe	2014	unknown	239174	32.1	36.1
ne5	79E1	WUR-BU	Nieuw Beerta, Netherlands, Europe	2001	wheat	239583	44.9	53.2
po11	16-390-z	DBNP	Poland, Europe	2016	wheat	239645	44.2	52.8
po18	S17-12	DBNP	Braniewo, Poland, Europe	2017	soybean	239163	62.0	74.4
po10	16-21-z	DBNP	Poland, Europe	2016	wheat	239237	25.4	28.5
po15	W185	DBNP	Wrócikowo, Poland, Europe	2018	common vetch	239394	22.6	24.7
po20	S18-4	DBNP	Tomaszkowo, Poland, Europe	2018	soybean	239486	71.7	87.2
po13	CBS138562, 1002t	CBS-KNAW	Tywęzy, Poland, Europe	2010	wheat	238452	19.6	20.4
po12	CBS138561, 1001t	CBS-KNAW	Tywęzy, Poland, Europe	2010	wheat	238789	36.6	40.9
po6	16-462-z	DBNP	Poland, Europe	2016	wheat	239158	29.0	32
ge17	N4 2	DBNP	Germany, Europe	2016	wheat	239815	49.4	57.6
ru7a	Kr 375-1	ARRP	Krasnodar region, Russia, Europe	2014	wheat	228337	20.6	28.6
ru7	2t 275-1	ARRP	Krasnodar region, Russia, Europe	2014	wheat	239088	32.5	37.3
ir1	CBS110263	CBS-KNAW	Iran, Asia	1968	corn	236969	64.0	77.6
po2	04431	DBNP	Sępopol, Poland,Europe	2004	wheat	237638	37.3	41.9
po14	CBS138563, 0357	CBS-KNAW	Poland, Europe	2003	wheat	236052	18.3	19.7
po5	16-521-z	DBNP	Poland, Europe	2016	wheat	237510	16.2	17.8
ne3	14C1	WUR-BU	Hank, Netherlands, Europe	2000	wheat	238139	49.0	58.3
po3	042826	DBNP	Bałcyny, Poland, Europe	2004	wheat	238069	19.8	21.7
po16	0609	DBNP	Tywęzy, Poland, Europe	2006	wheat	237167	35.3	40.6
* - Fungal collections:
ARS Culture Collection- Agricultural Research Service Culture Collection (Peoria, USA)
ARRP - All-Russian Research Institute of Phytopathology, Bolshie Vyazyomy (Moscow, Russia)
CSIRO - The Commonwealth Scientific and Industrial Research Organisation (Brisbane, Australia)
VIZR - All-Russian Institute of Plant Protection (St.-Petersburg, Russia)
BKSU - Baitursynov Kostanay State University (Kostanay, Kazakhstan)
CBS-KNAW - Westerdijk Fungal Biodiversity Institute (Utrecht, The Netherlands)
DPMM - Department of Phytopathology and Molecular Mycology of the University of Technology and Life Sciences (Bydgoszcz, Poland).
DBNP - Department of Botany and Nature Protection of the University of Warmia and Mazury in Olsztyn (Olsztyn, Poland).
FCCDERI - Fungal Culture Collection of the Department Environmental Research and Innovation of the Luxembourg Institute of Science and Technology (Luxembourg), https://www.luxmcc.lu/
IN - Institute of Nutrition (Moscow, Russia)
WUR-BU - WUR-BU Biointeraction and Plant Health working collection (Wageningen University & Research, Wageningen, The Netherlands)

## Sheet: B
S1 Table B. Determination of TRI genotypes based on sequence compariosons to refence alleles of NIV, 3-AcDON, 15-AcDON and NX-2 genotypes
Tree code	Original strain code	Reference allele				Genotype determination based on sequence identity
		NIV	3-AcDON	15-AcDON	NX-2
		KU572430*	KU572433*	KU572431*	KM999943*
		% of sequence identity
us2	CBS_119173	89.4	100	89.9	97.8			3-AcDON		Genetic population	Admixed strains
us3	CBS_134070	90.9	89.9	100	97.9			15-AcDON		A1
ru13	70725	90.9	89.9	100	97.9			15-AcDON		West European
un1	CBS_185,32	90.9	89.9	100	97.8			15-AcDON		East European
un2	CBS_104,09	91	90	99.9	97.8			15-AcDON
ge3	CS10007	91	90	99.9	97.9			15-AcDON
ar6	23-4	90.9	89.9	100	98.1			15-AcDON		*- NCBI accession numbers
ar4	114-2	90.9	89.9	100	98.1			15-AcDON
sy1	CS3005	90.9	89.9	100	98.1			15-AcDON
ar1	CBS_139514 (3-6)	90.9	89.9	100	98.1			15-AcDON
ar3	119-12	91	90	99.9	98.1			15-AcDON
ge15	N8 2	91	90	99.9	97.9			15-AcDON
sa1	CBS119799	91	90	99.9	97.9			15-AcDON
lu5	09-53b	91	90	99.9	97.8			15-AcDON
ge19	N53	91	90	99.9	97.8			15-AcDON
ge10	N51	91	90	99.9	97.8			15-AcDON
fr5	Fr1b2	91	90	99.9	98.1			15-AcDON
fr4	Fr10a3	91	90	99.9	98			15-AcDON
lu7	237	91	90	99.9	98.1			15-AcDON
lu9	630	91	90	99.9	98			15-AcDON
fr3	C10b	90.9	90	99.9	98			15-AcDON
fr1	C10a	90.9	90	99.9	98			15-AcDON
lu2	09-04a	91	90	99.9	98			15-AcDON
lu1	09-03a	91	90	99.9	98			15-AcDON
lu8	321	91	90	99.9	97.9			15-AcDON
fr8	S8A	91	90	99.9	98			15-AcDON
ge18	N4 1	91	90	99.9	98.1			15-AcDON
ne6	AGV0002B	91	90	99.9	98			15-AcDON
ne4	71E1	91	90	99.9	98			15-AcDON
ne2	10F1	91	90	99.9	98			15-AcDON
ge6	GER_37	91	90	99.9	98			15-AcDON
ne7	HZ26A	91	90	99.9	98.1			15-AcDON
ge5	GER_4527b	89.4	99.9	89.9	98			3-AcDON
be1	CBS_128539	91	90	99.9	97.8			15-AcDON
ne8	RH14A	91	90	99.9	97.8			15-AcDON
lu6	09-13a	91	90	99.9	98			15-AcDON
lu3	09-05a	91	90	99.9	97.9			15-AcDON
fr7	S5A	91	90	99.9	98			15-AcDON
ge16	N6 2	91	90	99.9	97.9			15-AcDON
ge14	N7 1	91	90	99.9	98			15-AcDON
lu4	09-21a	91	90	99.9	98			15-AcDON
ge4	CS9907	91	90	99.9	98			15-AcDON
ge7	GER 74b	91	90	99.9	98			15-AcDON
fr2	F1B	91	90	99.9	98			15-AcDON
ge2	FG 08	91	90	99.9	97.9			15-AcDON
bra1	CML3066	90.8	89.9	99.8	98			15-AcDON
ar5	87-7	91	90	99.9	97.9			15-AcDON
it1	ITA 202	99.9	89.4	90.9	97.9			NIV
it2	ITA 593	99.9	89.5	90.9	98			NIV
it4	ITA 285	89.4	99.8	89.9	97.9			3-AcDON
it5	ITA 202	89.4	99.8	89.9	97.9			3-AcDON
it6	ITA 1377	89.4	99.8	89.9	97.9			3-AcDON
it3	ITA 1606	89.4	99.8	89.9	97.9			3-AcDON
ru4	58918	91	90	99.9	97.9			15-AcDON
ru10	178-7	91	90	99.9	97.9			15-AcDON
po17	0343	91	90	99.9	98.1			15-AcDON
is1	TaB10	90.9	89.9	100	98			15-AcDON
ru3	336-3B	91	90	99.9	97.9			15-AcDON
ru12	187-2	90.9	89.9	100	97.9			15-AcDON
po23	S18-66	90.8	89.9	99.8	97.9			15-AcDON
ge9	N61	91	90	99.9	97.9			15-AcDON
ru1	St-6	91	90	99.9	97.9			15-AcDON
po7	03132	90.8	89.9	99.8	97.9			15-AcDON
po9	16-92-z	91	90	99.9	97.9			15-AcDON
ge1	FG 3211	91	90	99.9	97.9			15-AcDON
fr6	L14b	91	90	99.9	97.9			15-AcDON
ge13	N10 1	90.9	89.9	99.9	97.9			15-AcDON
ru9	177-5	91	90	99.9	97.9			15-AcDON
ru11	17-98	90.9	89.9	99.9	97.9			15-AcDON
po1	04501	91	90	99.9	97.8			15-AcDON
ge12	N10 2	91	90	99.9	97.8			15-AcDON
po21	S18-49	90.8	99.9	99.8	97.8			15-AcDON
po4	0359	91	90	99.9	97.9			15-AcDON
ge11	N21	91	90	99.9	98.1			15-AcDON
po22	S18-55	90.9	89.9	99.9	98.1			15-AcDON
ne1	Fg820	90.9	89.9	99.9	98.1			15-AcDON
ru8	3-2	89.4	99.9	89.9	97.9			3-AcDON
ne5	79E1	91	90	99.9	98			15-AcDON
po11	16-390-z	89.4	99.8	89.9	97.9			3-AcDON
po18	S17-12	89.4	99.9	89.9	97.9			3-AcDON
po10	16-21-z	91	90	99.9	97.9			15-AcDON
po15	W185	89.4	99.9	89.9	98.1			3-AcDON
po20	S18-4	89.4	99.9	89.9	98.1			3-AcDON
po13	CBS138562, 1002t	89.4	99.9	89.9	98.1			3-AcDON
po12	CBS138561, 1001t	91	90	99.9	98.1			15-AcDON
po6	16-462-z	91	90	99.9	98			15-AcDON
ge17	N4 2	91	90	99.9	98			15-AcDON
ru7a	Kr 375-1	91	90	99.9	97.8			15-AcDON
ru7	2t 275-1	91	90	99.9	97.8			15-AcDON
ir1	CBS110263	99.7	89.3	90.8	97.9			NIV
po2	04431	99.8	89.4	90.9	97.8			NIV
po14	CBS138563, 0357	100	89.5	90.9	98.1			NIV
po5	16-521-z	89.5	99.9	90	97.9			3-AcDON
ne3	14C1	89.5	99.9	90	97.9			3-AcDON
po3	042826	90.9	89.9	99.9	98			15-AcDON
po16	0609	89.5	99.9	90	98			3-AcDON
06-204 (KM999943*) (NX-2 genotype)		NA	NA	NA	100			NX-2

## Sheet: C
S1 Table C. Genomic regions showing genetic signatures of selection in F. graminearum populations
Outlier region	Chromosome	Population	Significant window (chromosome: coordinates)	Locus_tag	Protein ID	Family relationships	InterPro domains	GO terms
1	1	WE and EE	2130001-2140000	FGRAMPH1_01G01665	CEF72633.1		SKP1/BTB/POZ domain superfamily (IPR011333)	protein binding (GO:0005515)
				FGRAMPH1_01G01667	SCB64097.1		Zinc finger C2H2 superfamily (IPR036236)
				FGRAMPH1_01G01669	CEF72635.1
2	1	WE and EE	2310001-2320000	FGRAMPH1_01G01785	CEF72693.1		FAD-binding domain, PCMH-type	FAD binding (GO:0071949), catalytic activity (GO:0003824), flavin adenine dinucleotide binding (GO:0050660)
				FGRAMPH1_01G01787	CEF72694.1
				FGRAMPH1_01G01789	CEF72695.1
				FGRAMPH1_01G01791	CEF72696.1	PHAF1/Protein broad-minded (IPR039156)
				FGRAMPH1_01G01793	SCB64107.1	Amidase (IPR000120)	Amidase signature domain (IPR023631)	catalytic activity (GO:0003824)
				FGRAMPH1_01G01795	CEF72698.1
				FGRAMPH1_01G01797	CEF72699.1		PAS domains	regulation of DNA-templated transcription (GO:0006355), sequence-specific DNA binding (GO:0043565), protein binding (GO:0005515), zinc ion binding (GO:0008270)
3	2	EE	400001-410000	FGRAMPH1_01G09129	CEF76366.1	Amino acid/polyamine transporter I		transmembrane transport (GO:0055085), transmembrane transporter activity (GO:0022857), membrane (GO:0016020)
				FGRAMPH1_01G09131	SCB65560.1	Mg2+ transporter protein, CorA-like/Zinc transport protein ZntB (IPR002523	Hex1, S1 domain	metal ion transport (GO:0030001), transmembrane transport (GO:0055085), protein binding (GO:0005515), metal ion transmembrane transporter activity (GO:0046873), membrane (GO:0016020)
				FGRAMPH1_01G09133	CEF76368.1		Ankyrin repeat-containing domain	protein binding (GO:0005515)
4	2	EE	8390001-8400000	FGRAMPH1_01G15575	CEF79588.1
				FGRAMPH1_01G15577	SCB65978.1
				FGRAMPH1_01G15579	CEF79590.1	Carbonic anhydrase (IPR001765)		carbon utilization (GO:0015976), zinc ion binding (GO:0008270), carbonate dehydratase activity (GO:0004089)
				FGRAMPH1_01G15581	CEF79591.1
5	2	WE	490001-5e+05	FGRAMPH1_01G09193	SCB65564.1		PIK-related kinase (IPR014009)	protein binding (GO:0005515), protein-containing complex binding (GO:0044877), protein serine/threonine kinase activity (GO:0004674), kinase activity (GO:0016301)
				FGRAMPH1_01G09195	CEF76400.1	Replication termination factor 2 (IPR006735)	Replication termination factor 2, RING-finger (IPR027799)	mitotic DNA replication termination (GO:1902979)
				FGRAMPH1_01G09197	CEF76401.1
				FGRAMPH1_01G09199	CEF76402.1			NADP binding (GO:0050661), flavin adenine dinucleotide binding (GO:0050660), N,N-dimethylaniline monooxygenase activity (GO:0004499)
				FGRAMPH1_01G09201	CEF76403.1	Fungal transcription factor (IPR021858)	Zn(2)Cys(6) fungal-type DNA-binding domain (IPR001138)	regulation of DNA-templated transcription (GO:0006355), DNA-binding transcription factor activity, RNA polymerase II-specific (GO:0000981), zinc ion binding (GO:0008270)
6	2	WE	2220001-2230000	FGRAMPH1_01G10527	SCB65641.1	Ribosomal protein L37e (IPR001569)		translation (GO:0006412), structural constituent of ribosome (GO:0003735), ribosome (GO:0005840)
				FGRAMPH1_01G10529	CEF77067.1	Elongator complex protein 6 (IPR018627)		tRNA wobble uridine modification (GO:0002098), elongator holoenzyme complex (GO:0033588)
				FGRAMPH1_01G10531	CEF77068.1		Thioredoxin-like superfamily (IPR036249)
				FGRAMPH1_01G10533	CEF77069.1	Major facilitator superfamily (IPR011701)	Major facilitator superfamily domein (IPR020846)	transmembrane transport (GO:0055085), transmembrane transporter activity (GO:0022857)
				FGRAMPH1_01G10535	CEF77070.1		Tetratricopeptide-like helical domain superfamily	protein binding (GO:0005515)
7	4	WE	360001-370000	FGRAMPH1_01G22533	SCB65070.1
				FGRAMPH1_01G22535	CEF84087.1
				FGRAMPH1_01G22537	SCB65071.1	Polyketide cyclase SnoaL-like (IPR009959)		polyketide metabolic process (GO:0030638)
				FGRAMPH1_01G22539	CEF85044.1
				FGRAMPH1_01G22541	CEF83441.1		Palmitoyltransferase, DHHC domain	palmitoyltransferase activity (GO:0016409), protein binding (GO:0005515)
8	4	WE	4630001-4640000	FGRAMPH1_01G25773	CEF83727.1		Zn(2)-C6 fungal-type DNA-binding domain superfamily (IPR001138)	regulation of DNA-templated transcription (GO:0006355), zinc ion binding (GO:0008270), DNA-binding transcription factor activity, RNA polymerase II-specific (GO:0000981)
				FGRAMPH1_01G25775	CEF85226.1	Ccc1 family (IPR008217) (putative vacuolar ion transporters)		intracellular manganese ion homeostasis (GO:0030026), manganese ion transmembrane transporter activity (GO:0005384)
9	4	WE	6760001-6770000	FGRAMPH1_01G27237	CEF85567.1	Synthase CPS1, putative (AFU_orthologue AFUA_7G02500)- related (PTHR47844)
				FGRAMPH1_01G27241	SCB65460.1	Acetate transporter GPR1/FUN34/SatP family (IPR000791)		membrane (GO:0016020)
				FGRAMPH1_01G27243	CEF83632.1	Flavocytochrome c (IPR010960)	FAD-dependent oxidoreductase 2, FAD binding domain (IPR003953)	FMN binding (GO:0010181), oxidoreductase activity (GO:0016491)
				FGRAMPH1_01G27245	CEF82987.1		NAD(P)-binding domain superfamily (IPR036291)

## Sheet: D
Supplementary Table S1D. Distribution and characteristics of genes differentially conserved among F. graminearum populations
Population	Gene name	Protein ID	Protein name	No of strains sharing genes within each population		Distribution in other species (q-cover>90, identity>70, e-value=0)	Family relationships	InterPro domains	GO terms	COG category	KEGG enzyme ID	CAZy	PFAMs domain
				WE	EE
WE	Orphan_71	CAF3454544.1	unnamed protein product	23	1	F. avenaceum, F. poae, F. langsethiae, F. oxysporum, F. redolens, Dactylonectria estremocensis		Zn(2)Cys(6) fungal-type DNA-binding domain (IPR001138)	regulation of DNA-templated transcription (GO:0006355), zinc ion binding (GO:0008270), DNA-binding transcription factor activity, RNA polymerase II-specific (GO:0000981)	S	-	-	Zn_clus
WE	Orphan_72	CAF3454557.1	unnamed protein product	23	1	F. avenaceum, F. poae, F. langsethiae, F. oxysporum, F. redolens, Dactylonectria estremocensis, Penicillium canescens, Aspergillus affinis	Tannase/feruloyl esterase (IPR011118)		-	G	-	-	Tannase
WE	Orphan_73	CAF3454595.1	unnamed protein product	24	1	F. poae, F. langsethiae			-	-	-	-	-
WE	Orphan_74	KPA38939.1	hypothetical protein FLAG1_08208	23	1	F. poae, F. langsethiae		PD-(D/E)XK nuclease-like (IPR046797)	-	-	-	-	-
WE	Orphan_75	OBS20571.1	hypothetical protein FPOA_06928	23	1	F. poae, F. langsethiae			-	-	-	-	-
WE	Orphan_76	CAF3454635.1	unnamed protein product	23	1	F. poae, F. langsethiae	Protein of unknown function DUF3723 (IPR022198)		-	S	-	-	DUF3723
WE	Orphan_33	CAF3454652.1	unnamed protein product	23	1	F. poae, F. langsethiae, F. sarcochroum	Protein of unknown function DUF3435 (IPR021842)	Zinc finger C2H2-type (IPR013087)	-	-	-	-	DUF3435
WE	Orphan_34	KPA36736.1	rta1 protein	23	1	F. avenaceum, F. culmorum, F. poae, F. langsethiae, F. flagelliforme	RTA-like protein (IPR007568)		membrane (GO:0016020)	S	-	-	RTA1
WE	Orphan_38	XP_044710416.1	hypothetical protein FPOAC1_007236	23	1	F. poae, F. langsethiae, F. flagelliforme, F. oxysporum, F. proliferatum, F. irregulare, F. equiseti	WD repeat-containing protein WDR44/Dgr2 (IPR040324)		protein binding (GO:0005515)	S	K20241	-	WD40
WE	Orphan_39	GKU07585.1	unnamed protein product	23	1	F. langsethiae			-	S	K18740	-	-
WE	Orphan_40	KPA37040.1	hypothetical protein FLAG1_10167	23	1	F. poae, F. langsethiae	Protein of unknown function DUF1349 (IPR009784)			S	K09702	-	DUF1349
WE	Orphan_41	CAF3454395.1	unnamed protein product	23	1		Tannase/feruloyl esterase (IPR011118)		-	G	-	-	Tannase
WE	Orphan_30	OBS20537.1	hypothetical protein FPOA_06898	23	1	F. avenaceum, F. flagelliforme, F. poae, F. langsethiae, F. oxysporum, F. redolens, F. equiseti			-	-	-	-	-
WE	Orphan_31	XP_044710413.1	hypothetical protein FPOAC1_007233	23	1	F. avenaceum, F. culmorum, F. poae, F. langsethiae, F. flagelliforme, F. redolens, F. oxysporum	RTA-like protein (IPR007568)		membrane (GO:0016020)	S	-	-	RTA1
WE	Orphan_136	EYB25389.1	hypothetical protein FG05_30421	23	0	F. austroafricanum, F. mundagurra, F. napiforme, F. nygamai, F. anthophilum, F. oxysporum, F. gaditjirri, Colletotrichum spp.	Cytochrome P450 (IPR001128), Cytochrome P450, E-class, group I (IPR002401), Cytochrome P450, E-class, CYP52, fungi (IPR047146)		oxidoreductase activity, acting on paired donors, with incorporation or reduction of molecular oxygen (GO:0016705), monooxygenase activity (GO:0004497), iron ion binding (GO:0005506), heme binding (GO:0020037)	Q	-	-	p450
WE	Orphan_137	EYB25390.1	hypothetical protein FG05_30422	23	0	F. austroafricanum, F. gaditjirri, F. nygamai, F. mundagurra, F. napiforme	Cytochrome P450 (IPR001128), Cytochrome P450, E-class, group I (IPR002401)		monooxygenase activity (GO:0004497), oxidoreductase activity, acting on paired donors, with incorporation or reduction of molecular oxygen (GO:0016705), iron ion binding (GO:0005506), heme binding (GO:0020037)	Q	-	-	p450
WE	Orphan_175	CAF3447220.1	unnamed protein product	23	0	F. austroafricanum, F. gaditjirri, F. nygamai, F. mundagurra, Colletotrichum spp.		FAD linked oxidase, N-terminal (IPR006094), FAD-binding domain (PF01565), PCMH-type (IPR016166), Berberine/berberine-like (IPR012951).	flavin adenine dinucleotide binding (GO:0050660), FAD binding (GO:0071949), oxidoreductase activity (GO:0016491)	C	-	-	BBE,FAD_binding_4
WE	Orphan_176	EYB25392.1	hypothetical protein FG05_30424	23	0	F. austroafricanum, F. anthophilum, F. dlaminii, F. mundagurra, F. napiforme, F. nygamai, F. thapsinum, F. gaditjirri, Colletotrichum spp., Alternaria sp., Periconia macrospinosa, Pyrenophora tritici-repentis, Pyrenophora teres f. teres, Bipolaris oryzae		Polyketide synthase, dehydratase domain (IPR020807), Polyketide synthase, ketoreductase domain (IPR013968), Polyketide synthase, beta-ketoacyl synthase domain (IPR020841), Polyketide synthase, C-terminal extension (IPR032821), Acyl transferase (IPR014043), Beta-ketoacyl synthase, N-terminal (IPR014030), Polyketide synthase, phosphopantetheine-binding domain (IPR020806), Polyketide synthase, enoyl…	fatty acid biosynthetic process (GO:0006633), 3-oxoacyl-[acyl-carrier-protein] synthase activity (GO:0004315), S-adenosylmethionine-dependent methyltransferase activity (GO:0008757), transferase activity (GO:0016740), phosphopantetheine binding (GO:0031177), oxidoreductase activity (GO:0016491), acyltransferase activity (GO:0016746).	I	-	-	ADH_zinc_N_2,Acyl_transf_1,KAsynt_C_assoc,KR,Ketoacyl-synt_C,Methyltransf_12,PP-binding,PS-DH,ketoacyl-synt
WE	Orphan_177	EYB25393.1	hypothetical protein FG05_30425	23	0	F. venenatum, Colletotrichum spp.				-	-	-	-
WE	FGSG_02349	EYB25394.1	hypothetical protein FG05_30426	23	0	F. avenaceum, F. equiseti, F. langsethiae, F. flagelliforme, F. coffeatum, F. venenatum			-	-	-	-	-
WE	FGSG_07369	CAF3576794.1	unnamed protein product	26	1	F. pseudograminearum, F. austroamericanum, F. poae, F. equiseti, F. culmorum, F. longpipes, F. avenaceum, F. flagelliforme, F. irregulare	Aminoacyl-tRNA synthetase, class Ic (IPR002305), Tyrosine-tRNA ligase (IPR002307), Tyrosine-tRNA ligase, archaeal/eukaryotic-type (IPR023617)		tyrosyl-tRNA aminoacylation (GO:0006437), tRNA aminoacylation for protein translation (GO:0006418), ATP binding (GO:0005524),tyrosine-tRNA ligase activity (GO:0004831), nucleotide binding (GO:0000166), aminoacyl-tRNA ligase activity (GO:0004812)	J	K01866	-	tRNA-synt_1b
EE	FGSG_07369	EYB31013.1	hypothetical protein FG05_02349	6	33	F. pseudograminearum, F. austroamericanum, F. poae, F. equiseti, F. culmorum, F. longpipes, F. flagelliforme, F. irregulare	Aminoacyl-tRNA synthetase, class Ic (IPR002305), Tyrosine-tRNA ligase (IPR002307), Tyrosine-tRNA ligase, archaeal/eukaryotic-type (IPR023617)		tyrosyl-tRNA aminoacylation (GO:0006437), tRNA aminoacylation for protein translation (GO:0006418), ATP binding (GO:0005524), tyrosine-tRNA ligase activity (GO:0004831), nucleotide binding (GO:0000166), aminoacyl-tRNA ligase activity (GO:0004812)	J	K01866	-	tRNA-synt_1b
EE	FGSG_02349	XP_011320926.1	hypothetical protein FGSG_04646	12	32	F. pseudograminearum, F. culmorum, F. poae			-	-	-	-	-
EE	FGSG_04646	XP_011327132.1	hypothetical protein FGSG_07369	6	31	F. austroamericanum, F. equiseti, F. longpipes, F. equiseti			mRNA splicing, via spliceosome (GO:0000398), protein binding (GO:0005515)	S	K13124	-	WD40
